# Supplementary material for: Animal versus plant protein and adult bone health: A systematic review and meta-analysis from the National Osteoporosis Foundation
Source: PLoS One. 2018 Feb 23;13(2):e0192459. doi: 10.1371/journal.pone.0192459 (PMC5825010; doi:10.1371/journal.pone.0192459)
Supplement: S1 File — (XLSX) [file pone.0192459.s001.xlsx]

## Sheet: BMD FN
Study	Plant protein with isoflavone group	Animal Protein (LP)	units	dose	followup	grp1_n1	grp1_base_mean	grp1_base_sd	grp1_base_se	grp2_n1	grp2_base_mean	grp2_base_sd	grp2_base_se/sem	grp1_n2	grp1_final_mean	grp1_final_sd	grp1_final_se	grp2_n2	grp2_final_mean	grp2_final_sd	grp2_final_se	grp1_pchange	grp1_pchange_sd	grp1_pchange_se	grp2_pchange	grp2_pchange_sd	grp2_pchange_se	net_pchange	net_pchange_lci	net_pchange_uci	net_pchange_se	Notes
Kenny 2009	Soy protein + placebo	animal protein	(g/cm2)	18 g/d	1 y	32	0.809	0.098		33	0.8	0.108		25	0.821	0.101823	0.018	22	0.795	0.11726	0.025	0.00123609	0.0494438		-0.00375	0.0293151		0.00498609	-0.0179421	0.0279143	0.0116983	net %change and its SE/CI were calculated from the two within-group %changes and their SDs
Kreijkamp-Kaspers 2004	Soy protein	animal protein	(g/cm2)	25.6 g/d	1 y	88	0.722	0.101		87	0.695	0.108		88	0.718	0.1		87	0.691	0.108		-0.00554018	0.139202		-0.005755	0.155396		0.000215	-0.043512	0.043943	0.0223104	net % change and its SE/CI were calculated using baseline mean, baseline SD of the mean, final mean, final SD of the mean in higher and lower protein group
Vupadhyayula 2009	Soy protein	animal protein	(g/cm2)	25 g/d	2 y	69	0.873	0.083	0.01	69	0.881	0.072	0.01	57	0.862	0.0830662	0.01	52	0.869	0.072111	0.01	-0.0131	0.0345926	0.0038	-0.0134	0.0327405	0.004	0.000300001	-0.0123426	0.0129426	0.00645043	net %change and its SE/CI were calculated from the two within-group %changes and their SDs

## Sheet: BMD LS
Study	Plant protein with isoflavone group	Animal Protein (LP)	units	dose	followup	grp1_n1	grp1_base_mean	grp1_base_sd	grp1_base_se	grp2_n1	grp2_base_mean	grp2_base_sd	grp2_base_se/sem	grp1_n2	grp1_final_mean	grp1_final_sd	grp1_final_se	grp2_n2	grp2_final_mean	grp2_final_sd	grp2_final_se	grp1_pchange	grp1_pchange_sd	grp1_pchange_se	grp2_pchange	grp2_pchange_sd	grp2_pchange_se	net_pchange	net_pchange_lci	net_pchange_uci	net_pchange_se	Notes
Arjmandi 2005	Soy protein	non-soy protein	(g/cm2)	25 g/d	1 y	35	0.944	0.13	0.022	27	0.941	0.1351	0.026	35	0.934	0.1301	0.022	27	0.933	0.1351	0.026	-0.0105932	0.137875		-0.00850155	0.143571		-0.00209166	-0.0729371	0.0687538	0.0361463	net % change and its SE/CI were calculated using baseline mean, baseline SD of the mean, final mean, final SD of the mean in higher and lower protein group
Kenny 2009	Soy protein + placebo	animal protein	(g/cm2)	18 g/d	1 y	32	1.127	0.16		33	1.11	0.208		25	1.111	0.181	0.032	22	1.103	0.211	0.045	0.00354925	0.039929		0.00900901	0.0295792		-0.00545976	-0.0254035	0.014484	0.0101756	net %change and its SE/CI were calculated from the two within-group %changes and their SDs
Kreijkamp-Kaspers 2004	Soy protein	animal protein	(g/cm2)	25.6 g/d	1 y	88	0.917	0.15		87	0.895	0.166		88	0.919	0.16		87	0.893	0.165		0.00218106	0.169293		-0.00223461	0.184919		0.00441567	-0.0481292	0.0569606	0.0268091	net % change and its SE/CI were calculated using baseline mean, baseline SD of the mean, final mean, final SD of the mean in higher and lower protein group
Vupadhyayula 2009	Soy protein	animal protein	(g/cm2)	25 g/d	2 y	69	1.085	0.166	0.02	69	1.104	0.144	0.02	57	1.07	0.166132	0.02	52	1.082	0.144	0.02	-0.0155	0.0347919	0.0042	-0.0211	0.032659	0.00445	0.0056	-0.00706387	0.0182639	0.00646128	net %change and its SE/CI were calculated from the two within-group %changes and their SDs

## Sheet: BMD TB
Study	Plant protein with isoflavone group	Animal Protein (LP)	units	dose	followup	grp1_n1	grp1_base_mean	grp1_base_sd	grp1_base_se	grp2_n1	grp2_base_mean	grp2_base_sd	grp2_base_se/sem	grp1_n2	grp1_final_mean	grp1_final_sd	grp1_final_se	grp2_n2	grp2_final_mean	grp2_final_sd	grp2_final_se	grp1_pchange	grp1_pchange_sd	grp1_pchange_se	grp2_pchange	grp2_pchange_sd	grp2_pchange_se	net_pchange	net_pchange_lci	net_pchange_uci	net_pchange_se	Notes
Arjmandi 2005	Soy protein	non-soy protein	(g/cm2)	25 g/d	12 mo	35	1.05	0.1065	0.018	27	1.05	0.103923	0.02	35	1.036	0.106489	0.018	27	1.036	0.104443	0.0201	-0.0133333	0.101419		-0.0133333	0.0992227		0	-0.0502956	0.0502956	0.0256615	net % change and its SE/CI were calculated using baseline mean, baseline SD of the mean, final mean, final SD of the mean in higher and lower protein group
Kenny 2009	Soy protein + placebo	animal protein	(g/cm2)	18 g/d	12 mo	32	1.106	0.085		33	1.088	0.103		25	1.094	0.10748	0.019	22	1.085	0.0891179	0.019	-0.00632911	0.0180832		-0.00460405	0.012957		-0.00172506	-0.0106447	0.00719462	0.00455094	net %change and its SE/CI were calculated from the two within-group %changes and their SDs
Vupadhyayula 2009	Soy protein	animal protein	(g/cm2)	25 g/d	24 mo	69	1.113	0.0830662	0.01	69	1.127	0.072111	0.01	57	1.078	0.0830662	0.01	52	1.094	0.072111	0.01	-0.0282	0.02035	0.25	-0.0253	0.0191955	0.0026	-0.0029	-0.0103249	0.00452492	0.00378829	net %change and its SE/CI were calculated from the two within-group %changes and their SDs

## Sheet: variable labels
variable	label
grp1_n1	baseline sample size of group 1 (plant protein with isoflavone group)
grp1_base_mean	baseline mean (group 1)
grp1_base_sd	baseline SD of the mean (group 1)
grp1_base_se	baseline SE of the mean (group 1)
grp2_n1	baseline sample size of group 2 (animal protein group)
grp2_base_mean	baseline mean (group 2)
grp2_base_sd	baseline SD of the mean (group 2)
grp2_base_se/sem	baseline SE of the mean (group 2)
grp1_n2	post-intervention sample size of group 1 (plant protein with isoflavone group)
grp1_final_mean	post-intervention mean (group 1)
grp1_final_sd	post-intervention SD of the mean (group 1)
grp1_final_se	post-intervention SE of the mean (group 1)
grp2_n2	post-intervention sample size of group 2 (animal protein group)
grp2_final_mean	post-intervention mean (group 2)
grp2_final_sd	post-intervention SD of the mean (group 2)
grp2_final_se	post-intervention SE of the mean (group 2)
grp1_pchange	percentage change (group 1)
grp1_pchange_sd	SD of the percentage change (group 1)
grp1_pchange_se	SE of the percentage change (group 1)
grp2_pchange	percentage change (group 2)
grp2_pchange_sd	SD of the percentage change (group 2)
grp2_pchange_se	SE of the percentage change (group 2)
net_pchange	Net percentage change
net_pchange_lci	Lower 95% CI of the net percentage change
net_pchange_uci	Upper 95% CI of the net percentage change
net_pchange_se	SE of the net percentage change
grp1_change	mean change from baseline (group 1)
grp1_change_sd	SD of the mean change from baseline (group 1)
grp2_change	mean change from baseline (group 2)
grp2_change_sd	SD of the mean change from baseline (group 2)
net_change	net change
net_change_lci	Lower 95% CI of the net change
net_change_uci	Upper 95% CI of the net change
net_change_se	SE of the net change
